# Supplementary material for: A new species of redfin (Teleostei, Cyprinidae, Pseudobarbus) from the Verlorenvlei River system, South Africa
Source: Zookeys. 2014 Nov 11;(453):121–37. doi: 10.3897/zookeys.453.8072 (PMC4258629; doi:10.3897/zookeys.453.8072)
Supplement: XML Treatment for Pseudobarbus verloreni [file zookeys.453.8072-treatment1.xml]

<!DOCTYPE tp:taxon-treatment
  PUBLIC "-//TaxonX//DTD Taxonomic Treatment Publishing DTD v0 20100105//EN" "tax-treatment-NSO.dtd">
<tp:taxon-treatment xmlns:tp="http://www.plazi.org/taxpub"><tp:treatment-meta><kwd-group><label>Taxon classification</label><kwd><named-content content-type="kingdom">Animalia</named-content></kwd><kwd><named-content content-type="order">Cypriniformes</named-content></kwd><kwd><named-content content-type="family">Cyprinidae</named-content></kwd></kwd-group><mixed-citation publication-type="journal"><person-group><name><surname>Chakona</surname><given-names>Albert</given-names></name><name><surname>Swartz</surname><given-names>Ernst R.</given-names></name><name><surname>Skelton</surname><given-names>Paul H.</given-names></name></person-group><article-title>A new species of redfin (<tp:taxon-name><tp:taxon-name-part taxon-name-part-type="subclass">Teleostei</tp:taxon-name-part></tp:taxon-name>, <tp:taxon-name><tp:taxon-name-part taxon-name-part-type="family">Cyprinidae</tp:taxon-name-part></tp:taxon-name>, <italic><tp:taxon-name><tp:taxon-name-part taxon-name-part-type="genus">Pseudobarbus</tp:taxon-name-part></tp:taxon-name></italic>) from the Verlorenvlei River system, South Africa</article-title><source>Zookeys</source><day>11</day><month>11</month><year>2014</year><volume>2014</volume><issue>453</issue><fpage>121</fpage><lpage>137</lpage><pub-id pub-id-type="doi">10.3897/zookeys.453.8072</pub-id></mixed-citation></tp:treatment-meta><tp:nomenclature><tp:taxon-name>
                        <tp:taxon-name-part taxon-name-part-type="genus">Pseudobarbus</tp:taxon-name-part>
                        <tp:taxon-name-part taxon-name-part-type="species">verloreni</tp:taxon-name-part>
                        <object-id xmlns:xlink="http://www.w3.org/1999/xlink" content-type="zoobank" xlink:type="simple">http://zoobank.org/A98AABCD-73D2-425B-877A-22C7364A57B3</object-id>
                    </tp:taxon-name><tp:taxon-status xmlns:xlink="http://www.w3.org/1999/xlink" xlink:type="simple">sp. n.</tp:taxon-status><xref ref-type="fig" rid="F3">Figure 3</xref><xref ref-type="table" rid="T4">, Table 4</xref></tp:nomenclature><tp:treatment-sec sec-type="Proposed common names"><title>Proposed common names.</title><p>Verlorenvlei redfin (English), Verlorenvlei rooivlerkie (Afrikaans).</p></tp:treatment-sec><tp:treatment-sec sec-type="Holotype"><title>Holotype.</title><p>South Africa: Western Cape Province: SAIAB186092, mature male, 70.8 mm standard length (SL), collected from the Verlorenvlei River, 20 m upstream from railway at the Het Kruis bridge on R365 (<named-content xmlns:xlink="http://www.w3.org/1999/xlink" content-type="dwc:verbatimCoordinates" xlink:type="simple">32.60179000 S, 18.75039000 E</named-content>) on 13 March 2012 by E. Swartz and W. Bronaugh, using a seine net. Hologenetype: GenBank number <ext-link xmlns:xlink="http://www.w3.org/1999/xlink" ext-link-type="gen" xlink:href="KM366106" xlink:type="simple">KM366106</ext-link>.</p></tp:treatment-sec><tp:treatment-sec sec-type="Paratypes"><title>Paratypes</title><p>(<!--PageBreak--><italic>n</italic>=46). South Africa: Western Cape Province: SAIAB192542 (<italic>n</italic>=3, 53.3–70.8 mm SL), same data as for holotype; SAIAB59808 (<italic>n</italic>=10, 40.1–46.9 mm SL), collected from the Verlorenvlei River (<named-content xmlns:xlink="http://www.w3.org/1999/xlink" content-type="dwc:verbatimCoordinates" xlink:type="simple">32.74560165 S, 18.81780052 E</named-content>) on 22 January 1999 by R. Bills and D. Naran using a seine net and D-net; BMNH2014.2.26.1-2 (<italic>n</italic>=2, 52.8–58.2 mm SL), USNM427302 (<italic>n</italic>=2, 53.4–56.8 mm SL), MRAC-B4-03-P-1-2 (<italic>n</italic>=2, 53.0–54.5 mm SL), same data and collectors as SAIAB59808, SAIAB121038 (<italic>n</italic>=10, 34.0–68.0 mm SL) collected from the Verlorenvlei River in 1973 by P. Skelton, C. Gaigher and D. Heard; SAIAB121039 (<italic>n</italic>=17, 41–57 mm SL) collected from the Kruis River, Verlorenvlei, in 1973 by P. Skelton, C. Gaigher and D. Heard. Paragenetype: SAIAB192542, GenBank number: <ext-link xmlns:xlink="http://www.w3.org/1999/xlink" ext-link-type="gen" xlink:href="KM366107" xlink:type="simple">KM366107</ext-link>.</p></tp:treatment-sec><tp:treatment-sec sec-type="Diagnosis"><title>Diagnosis.</title><p>The new species can be distinguished from its congeners by distinct linear speckles above and below the lateral line, anterior barbels minute and much smaller than eye diameter, lips unretracted, and a cartilaginous fig absent.</p></tp:treatment-sec><tp:treatment-sec sec-type="Description"><title>Description.</title><p>Proportional measurements and meristic characters are presented in Table <xref ref-type="table" rid="T4">4</xref>. The body is fusiform, more or less laterally compressed, with a conspicuous lateral stripe from the posterior edge of the head terminating in a dark spot at the base of the caudal peduncle. The lateral band is more pronounced in juveniles and sub-adults, but is less conspicuous in adults. Distinct linear speckles are present on the abdomen. The head is relatively small and slightly depressed; head length is almost equal to body depth. Two pairs of barbels, rostral (anterior) barbels minute and much smaller than eye diameter; maxillary barbels are rooted at the corner of the mouth are longer than rostral barbels and are equal or smaller than eye diameter. Eyes are relatively large, located dorsolaterally, closer to the tip of the snout than the caudal margin of the operculum, interorbital space is flat. Mouth is sub-terminal, lower lip is unretracted and lacks a cartilaginous fig. Snout is relatively short, only few nuptial tubercles present (observed in only one individual; Figure <xref ref-type="fig" rid="F4">4</xref>) or tubercles are completely lacking.</p><table-wrap id="T4" position="float" orientation="portrait"><label>Table 4.</label><caption><p>Comparisons of the morphometric measurements and meristic counts of <italic><tp:taxon-name><tp:taxon-name-part taxon-name-part-type="genus">Pseudobarbus</tp:taxon-name-part></tp:taxon-name></italic> species with two pairs of barbels. For meristics, the mode is given first, with the range in parentheses. Values are expressed as mean ± SE.</p></caption><table rules="all"><tbody><tr><th rowspan="2" colspan="1"/><th rowspan="1" colspan="2"><italic><tp:taxon-name><tp:taxon-name-part taxon-name-part-type="genus">Pseudobarbus</tp:taxon-name-part> <tp:taxon-name-part taxon-name-part-type="species">verloreni</tp:taxon-name-part></tp:taxon-name></italic> sp. n.</th><th rowspan="2" colspan="1"><italic><tp:taxon-name><tp:taxon-name-part taxon-name-part-type="genus">Pseudobarbus</tp:taxon-name-part> <tp:taxon-name-part taxon-name-part-type="species">burgi</tp:taxon-name-part></tp:taxon-name></italic></th><th rowspan="2" colspan="1"><italic><tp:taxon-name><tp:taxon-name-part taxon-name-part-type="genus">Pseudobarbus</tp:taxon-name-part> <tp:taxon-name-part taxon-name-part-type="species">skeltoni</tp:taxon-name-part></tp:taxon-name></italic></th><th rowspan="2" colspan="1"><italic><tp:taxon-name><tp:taxon-name-part taxon-name-part-type="genus">Pseudobarbus</tp:taxon-name-part> <tp:taxon-name-part taxon-name-part-type="species">burchelli</tp:taxon-name-part></tp:taxon-name></italic></th></tr><tr><th rowspan="1" colspan="1">Holotype</th><th rowspan="1" colspan="1">Paratypes</th></tr><tr><td rowspan="1" colspan="1">No. of specimens</td><td rowspan="1" colspan="1">1</td><td rowspan="1" colspan="1">46</td><td rowspan="1" colspan="1">66</td><td rowspan="1" colspan="1">25</td><td rowspan="1" colspan="1">128</td></tr><tr><td rowspan="1" colspan="1">Standard length (SL) (mm)</td><td rowspan="1" colspan="1">70.0</td><td rowspan="1" colspan="1">34.0–70.8</td><td rowspan="1" colspan="1">42.0–109.0</td><td rowspan="1" colspan="1">28.5–163.4</td><td rowspan="1" colspan="1">30.0–151.7</td></tr><tr><td rowspan="1" colspan="1">Head length (HL) (mm)</td><td rowspan="1" colspan="1">18.9</td><td rowspan="1" colspan="1">10.0–19.6</td><td rowspan="1" colspan="1">10.9–25.0</td><td rowspan="1" colspan="1">8.6–51.7</td><td rowspan="1" colspan="1">8.1–45.8</td></tr><tr><td rowspan="1" colspan="6">Percentage of SL (%)</td></tr><tr><td rowspan="1" colspan="1">Head length</td><td rowspan="1" colspan="1">27.0</td><td rowspan="1" colspan="1">28.1±0.2</td><td rowspan="1" colspan="1">24.9±0.1</td><td rowspan="1" colspan="1">30.5±1.5</td><td rowspan="1" colspan="1">26.8± 1.0</td></tr><tr><td rowspan="1" colspan="1">Predorsal length</td><td rowspan="1" colspan="1">54.0</td><td rowspan="1" colspan="1">53.1±0.4</td><td rowspan="1" colspan="1">47.6±0.1</td><td rowspan="1" colspan="1">53.3± 1.7</td><td rowspan="1" colspan="1">51.2± 1.4</td></tr><tr><td rowspan="1" colspan="1">Dorsal fin base</td><td rowspan="1" colspan="1">12.9</td><td rowspan="1" colspan="1">13.2±0.1</td><td rowspan="1" colspan="1">13.7±0.1</td><td rowspan="1" colspan="1">12.0± 0.8</td><td rowspan="1" colspan="1">13.4± 0.7</td></tr><tr><td rowspan="1" colspan="1">Dorsal fin height</td><td rowspan="1" colspan="1">25.3</td><td rowspan="1" colspan="1">25.6±0.3</td><td rowspan="1" colspan="1">24.2±0.1</td><td rowspan="1" colspan="1">21.2± 1.8</td><td rowspan="1" colspan="1">22.9± 1.4</td></tr><tr><td rowspan="1" colspan="1">Body depth</td><td rowspan="1" colspan="1">27.6</td><td rowspan="1" colspan="1">29.1±0.2</td><td rowspan="1" colspan="1">26.9±0.3</td><td rowspan="1" colspan="1">25.6± 1.3</td><td rowspan="1" colspan="1">25.6± 1.6</td></tr><tr><td rowspan="1" colspan="1">Body width</td><td rowspan="1" colspan="1">16.1</td><td rowspan="1" colspan="1">16.4±0.2</td><td rowspan="1" colspan="1">15.2±0.3</td><td rowspan="1" colspan="1">17.9± 1.5</td><td rowspan="1" colspan="1">17.1± 1.6</td></tr><tr><td rowspan="1" colspan="1">Caudal peduncle length</td><td rowspan="1" colspan="1">20.9</td><td rowspan="1" colspan="1">23.5±0.2</td><td rowspan="1" colspan="1">25.7±0.1</td><td rowspan="1" colspan="1">22.4± 0.8</td><td rowspan="1" colspan="1">25.0± 1.2</td></tr><tr><td rowspan="1" colspan="6">Percentage of HL (%)</td></tr><tr><td rowspan="1" colspan="1">Head depth</td><td rowspan="1" colspan="1">72.5</td><td rowspan="1" colspan="1">73.0±0.4</td><td rowspan="1" colspan="1">74.1± 0.3</td><td rowspan="1" colspan="1">64.2± 3.1</td><td rowspan="1" colspan="1">70.1± 2.6</td></tr><tr><td rowspan="1" colspan="1">Inter-obit</td><td rowspan="1" colspan="1">36.0</td><td rowspan="1" colspan="1">34.4±0.3</td><td rowspan="1" colspan="1">33.1±0.3</td><td rowspan="1" colspan="1">28.1± 2.1</td><td rowspan="1" colspan="1">31.3± 2.1</td></tr><tr><td rowspan="1" colspan="1">Snout length</td><td rowspan="1" colspan="1">31.2</td><td rowspan="1" colspan="1">31.0±0.4</td><td rowspan="1" colspan="1">36.6±0.4</td><td rowspan="1" colspan="1">38.0± 2.2</td><td rowspan="1" colspan="1">36.5± 1.9</td></tr><tr><td rowspan="1" colspan="1">Post orbit</td><td rowspan="1" colspan="1">46.0</td><td rowspan="1" colspan="1">47.6±0.5</td><td rowspan="1" colspan="1">46.4±0.3</td><td rowspan="1" colspan="1">45.4± 1.8</td><td rowspan="1" colspan="1">45.2± 1.9</td></tr><tr><td rowspan="1" colspan="1">Anterior barbel length</td><td rowspan="1" colspan="1">6.3</td><td rowspan="1" colspan="1">3.3±0.3</td><td rowspan="1" colspan="1">5.1±0.2</td><td rowspan="1" colspan="1">20.3± 9.5</td><td rowspan="1" colspan="1">16.5± 4.3</td></tr><tr><td rowspan="1" colspan="1">Posterior barbel length</td><td rowspan="1" colspan="1">30.7</td><td rowspan="1" colspan="1">20.8±0.8</td><td rowspan="1" colspan="1">19.3±0.3</td><td rowspan="1" colspan="1">27.5± 11.9</td><td rowspan="1" colspan="1">28.4± 5.6</td></tr><tr><td rowspan="1" colspan="1">Orbit diameter</td><td rowspan="1" colspan="1">31.2</td><td rowspan="1" colspan="1">31.5±0.4</td><td rowspan="1" colspan="1">28.8±0.4</td><td rowspan="1" colspan="1">21.5± 4.4</td><td rowspan="1" colspan="1">27.7± 2.8</td></tr><tr><td rowspan="1" colspan="6">Percentage of caudal peduncle length (%)</td></tr><tr><td rowspan="1" colspan="1">Caudal peduncle depth</td><td rowspan="1" colspan="1">61.0</td><td rowspan="1" colspan="1">52.6±0.8</td><td rowspan="1" colspan="1">46.9± 4.0</td><td rowspan="1" colspan="1">53.4± 3.6</td><td rowspan="1" colspan="1">49.4± 3.5</td></tr><tr><td rowspan="1" colspan="1">Unbranched dorsal fin rays</td><td rowspan="1" colspan="1">iv</td><td rowspan="1" colspan="1">iii (iii-v)</td><td rowspan="1" colspan="1">iii (iii–iv)</td><td rowspan="1" colspan="1">iii (iii–iv)</td><td rowspan="1" colspan="1">iv (iii–iv)</td></tr><tr><td rowspan="1" colspan="1">Branched dorsal fin rays</td><td rowspan="1" colspan="1">7</td><td rowspan="1" colspan="1">7 (7–8)</td><td rowspan="1" colspan="1">7 (6–7)</td><td rowspan="1" colspan="1">7 (7–8)</td><td rowspan="1" colspan="1">7 (6–8)</td></tr><tr><td rowspan="1" colspan="1">Unbranched anal fin rays</td><td rowspan="1" colspan="1">iii</td><td rowspan="1" colspan="1">iii (iii-iv)</td><td rowspan="1" colspan="1">iii (ii-iv)</td><td rowspan="1" colspan="1">iii (iii-iv)</td><td rowspan="1" colspan="1">iii (iii-iv)</td></tr><tr><td rowspan="1" colspan="1">Branched anal fin rays</td><td rowspan="1" colspan="1">5</td><td rowspan="1" colspan="1">5</td><td rowspan="1" colspan="1">5 (5–6)</td><td rowspan="1" colspan="1">5 (4–5)</td><td rowspan="1" colspan="1">5 (4–6)</td></tr><tr><td rowspan="1" colspan="1">Pectoral fin rays</td><td rowspan="1" colspan="1">14</td><td rowspan="1" colspan="1">15 (13–16)</td><td rowspan="1" colspan="1">14 (13–16)</td><td rowspan="1" colspan="1">13 (13–16)</td><td rowspan="1" colspan="1">14 (13–16)</td></tr><tr><td rowspan="1" colspan="1">Pelvic fin rays</td><td rowspan="1" colspan="1">8</td><td rowspan="1" colspan="1">8 (7–9)</td><td rowspan="1" colspan="1">8 (8–9)</td><td rowspan="1" colspan="1">8 (7–8)</td><td rowspan="1" colspan="1">8 (7–8)</td></tr><tr><td rowspan="1" colspan="1">Lateral line scales</td><td rowspan="1" colspan="1">33</td><td rowspan="1" colspan="1">32 (29–36)</td><td rowspan="1" colspan="1">32 (28–37)</td><td rowspan="1" colspan="1">38 (36–39)</td><td rowspan="1" colspan="1">35 (29–37)</td></tr><tr><td rowspan="1" colspan="1">Scale rows between lateral line and dorsal fin</td><td rowspan="1" colspan="1">6</td><td rowspan="1" colspan="1">6 (5–6)</td><td rowspan="1" colspan="1">5 (4–6)</td><td rowspan="1" colspan="1">7 (6–7)</td><td rowspan="1" colspan="1">6 (5–7)</td></tr><tr><td rowspan="1" colspan="1">Scale rows between lateral line and pelvic fin</td><td rowspan="1" colspan="1">4</td><td rowspan="1" colspan="1">5 (4–5)</td><td rowspan="1" colspan="1">4 (3–5)</td><td rowspan="1" colspan="1">5 (5–7)</td><td rowspan="1" colspan="1">4 (4–5)</td></tr><tr><td rowspan="1" colspan="1">Scale rows between lateral line and anal fin</td><td rowspan="1" colspan="1">4</td><td rowspan="1" colspan="1">4 (4–5)</td><td rowspan="1" colspan="1">4 (3–4)</td><td rowspan="1" colspan="1">5 (4–6)</td><td rowspan="1" colspan="1">4 (4–6)</td></tr><tr><td rowspan="1" colspan="1">Caudal peduncle scale rows</td><td rowspan="1" colspan="1">12</td><td rowspan="1" colspan="1">12 (12–16)</td><td rowspan="1" colspan="1">12 (12–13)</td><td rowspan="1" colspan="1">16 (15–18)</td><td rowspan="1" colspan="1">12 (12–16)</td></tr><tr><td rowspan="1" colspan="1">Predorsal scale rows</td><td rowspan="1" colspan="1">16</td><td rowspan="1" colspan="1">16 (13–18)</td><td rowspan="1" colspan="1">15 (12–16)</td><td rowspan="1" colspan="1">19 (17–21)</td><td rowspan="1" colspan="1">17 (14–22)</td></tr><tr><td rowspan="1" colspan="1">Total vertebrae</td><td rowspan="1" colspan="1">36</td><td rowspan="1" colspan="1">36 (34–37)</td><td rowspan="1" colspan="1">37 (35–38)</td><td rowspan="1" colspan="1">37 (36–38)</td><td rowspan="1" colspan="1">36 (35–37)</td></tr><tr><td rowspan="1" colspan="1">Pre-caudal vertebrae</td><td rowspan="1" colspan="1">19</td><td rowspan="1" colspan="1">19 (18–21)</td><td rowspan="1" colspan="1">19 (18–20)</td><td rowspan="1" colspan="1">20 (19–21)</td><td rowspan="1" colspan="1">19 (17–20)</td></tr><tr><td rowspan="1" colspan="1">Caudal vertebrae</td><td rowspan="1" colspan="1">17</td><td rowspan="1" colspan="1">17 (16–19)</td><td rowspan="1" colspan="1">18 (16–19)</td><td rowspan="1" colspan="1">17 (16–18)</td><td rowspan="1" colspan="1">18 (17–20)</td></tr><tr><td rowspan="1" colspan="1">Predorsal vertebrae</td><td rowspan="1" colspan="1">11</td><td rowspan="1" colspan="1">11 (10–13)</td><td rowspan="1" colspan="1">11 (10–12)</td><td rowspan="1" colspan="1">12</td><td rowspan="1" colspan="1">12 (11–13)</td></tr><tr><td rowspan="1" colspan="1">Pre-anal vertebrae</td><td rowspan="1" colspan="1">20</td><td rowspan="1" colspan="1">20 (19–21)</td><td rowspan="1" colspan="1">20 (19–22)</td><td rowspan="1" colspan="1">21 (20–22)</td><td rowspan="1" colspan="1">19 (18–21)</td></tr></tbody></table></table-wrap><p>Counts for the holotype are given in a separate column in Table <xref ref-type="table" rid="T4">4</xref>. Dorsal fin of the new species has 3 unbranched and 7 or 8 branched rays, distal margin almost straight, anterior base of dorsal fin inserted directly above or slightly in front of the origin of pelvic fins. Origin of dorsal fin inserted almost midway between tip of snout and base of caudal fin. Pectoral fins with 13 to 16 rays, shorter than head length, reaching beyond halfway to pelvic fin origin. Pelvic fin with 7 to 9 rays, shorter than head, posterior edge gently rounded, reaching the anus in males and within one or two scale rows to the anus in females. Anal fin with 3 or 4 unbranched and 5 branched rays, distal margin almost straight or gently rounded, origin inserted closer to origin of pelvic fin than base of caudal fin. Caudal fin forked, shorter than head length. Genital opening situated adjacent to anterior base of anal fin.</p><p>Scales moderately large; lateral line complete, majority of specimens have 32 scales along lateral line (range 29–36); 5–6 (mode 6) scale rows between dorsal fin origin and lateral line; 4–5 (mode 5) scale rows between pelvic fin origin and lateral line; 4–5 (mode 4) scale rows between lateral line and anal fin origin; 12–16 (mode 12) circumpeduncular scale rows. Predorsal scale rows 13–18 (mode 16), embedded in skin, smaller than flank scales. Patch between head and posterior base of pectoral fins naked; scales between posterior base of pectoral fins and anterior base of pelvic fins smaller than flank scales and embedded. Pelvic fins lack prominent or elongate axillary scales. Scales radiately striated.</p><p>Nuptial tubercles have only been observed in one individual of <!--PageBreak--><!--PageBreak--><!--PageBreak--><italic><tp:taxon-name><tp:taxon-name-part taxon-name-part-type="genus">Pseudobarbus</tp:taxon-name-part> <tp:taxon-name-part taxon-name-part-type="species">verloreni</tp:taxon-name-part></tp:taxon-name></italic> (Figure <xref ref-type="fig" rid="F4">4</xref>). The bilateral placement of tubercles on the snout is typical for <italic><tp:taxon-name><tp:taxon-name-part taxon-name-part-type="genus">Pseudobarbus</tp:taxon-name-part></tp:taxon-name></italic>, but the low number (only 4 tubercles in total) of the <italic><tp:taxon-name><tp:taxon-name-part taxon-name-part-type="genus">Pseudobarbus</tp:taxon-name-part> <tp:taxon-name-part taxon-name-part-type="species">verloreni</tp:taxon-name-part></tp:taxon-name></italic> individual in Figure <xref ref-type="fig" rid="F4">4</xref> is unusual. The other members of the double barbeled redfin group develop multiple prominent conical tubercles on the snout and head dorsum during the breeding season (see <xref ref-type="bibr" rid="B8">Chakona and Swartz 2013</xref>). Additional sampling during the breeding season is required to determine whether this is a consistent development pattern for <italic><tp:taxon-name><tp:taxon-name-part taxon-name-part-type="genus">Pseudobarbus</tp:taxon-name-part> <tp:taxon-name-part taxon-name-part-type="species">verloreni</tp:taxon-name-part></tp:taxon-name></italic>.</p></tp:treatment-sec><tp:treatment-sec sec-type="Colouration"><title>Colouration.</title><p>Live colouration is golden-tan dorsally and laterally, becoming lighter and more silver ventrally (Figure <xref ref-type="fig" rid="F3">3c</xref>). In adults (above 40 mm SL), base of fins is pale red or yellowish-orange in some specimens. Alcohol preserved specimens have conspicuous linear speckles above and below the lateral line.</p><fig id="F3" position="float" orientation="portrait"><label>Figure 3.</label><caption><p><bold>a</bold> Habitus of <italic><tp:taxon-name><tp:taxon-name-part taxon-name-part-type="genus">Pseudobarbus</tp:taxon-name-part> <tp:taxon-name-part taxon-name-part-type="species">verloreni</tp:taxon-name-part></tp:taxon-name></italic> sp. n. (holotype, SAIAB186092). Drawing by R. Palmer <bold>b</bold> Radiograph of <italic><tp:taxon-name><tp:taxon-name-part taxon-name-part-type="genus">Pseudobarbus</tp:taxon-name-part> <tp:taxon-name-part taxon-name-part-type="species">verloreni</tp:taxon-name-part></tp:taxon-name></italic> sp. n. (holotype, SAIAB186092) <bold>c</bold> Live colours of <italic><tp:taxon-name><tp:taxon-name-part taxon-name-part-type="genus">Pseudobarbus</tp:taxon-name-part> <tp:taxon-name-part taxon-name-part-type="species">verloreni</tp:taxon-name-part></tp:taxon-name></italic> sp. n. (SAIAB186108). Picture by W. Bronaugh <bold>d</bold> Preserved colours of <italic><tp:taxon-name><tp:taxon-name-part taxon-name-part-type="genus">Pseudobarbus</tp:taxon-name-part> <tp:taxon-name-part taxon-name-part-type="species">verloreni</tp:taxon-name-part></tp:taxon-name></italic> sp. n. (holotype, SAIAB186092).</p></caption><graphic xmlns:xlink="http://www.w3.org/1999/xlink" xlink:href="zookeys-453-121-g003.jpg" position="float" orientation="portrait" xlink:type="simple" id="oo_33844.jpg"/></fig><fig id="F4" position="float" orientation="portrait"><label>Figure 4.</label><caption><p>Lateral and dorsal view of <italic><tp:taxon-name><tp:taxon-name-part taxon-name-part-type="genus">Pseudobarbus</tp:taxon-name-part> <tp:taxon-name-part taxon-name-part-type="species">verloreni</tp:taxon-name-part></tp:taxon-name></italic> sp. n. from site 4 in Figure <xref ref-type="fig" rid="F5">5</xref>. The figure shows a different pattern of tubercule expression compared to other members of the double barbeled redfin group (see <xref ref-type="bibr" rid="B8">Chakona and Swartz 2013</xref>).</p></caption><graphic xmlns:xlink="http://www.w3.org/1999/xlink" xlink:href="zookeys-453-121-g004.jpg" position="float" orientation="portrait" xlink:type="simple" id="oo_33845.jpg"/></fig></tp:treatment-sec><tp:treatment-sec sec-type="Osteology"><title>Osteology.</title><p>Radiographs of the holotype (SAIAB 186092) and paratypes show that the species has osteology typical of all <italic><tp:taxon-name><tp:taxon-name-part taxon-name-part-type="genus">Pseudobarbus</tp:taxon-name-part></tp:taxon-name></italic> species. Compared to other cyprinids, particularly those within the genus <italic><tp:taxon-name><tp:taxon-name-part taxon-name-part-type="genus">Barbus</tp:taxon-name-part></tp:taxon-name></italic>, supraneural bones are less developed or extremely vestigial in all members of the genus <italic><tp:taxon-name><tp:taxon-name-part taxon-name-part-type="genus">Pseudobarbus</tp:taxon-name-part></tp:taxon-name></italic> (Skelton, 1988). <xref ref-type="bibr" rid="B18">Skelton (1988)</xref> did not record any supraneural bones in <italic><tp:taxon-name><tp:taxon-name-part taxon-name-part-type="genus">Pseudobarbus</tp:taxon-name-part></tp:taxon-name></italic> specimens (<italic>n</italic>=53) from the Verlorenvlei River system (herein described as <italic><tp:taxon-name><tp:taxon-name-part taxon-name-part-type="genus">Pseudobarbus</tp:taxon-name-part> <tp:taxon-name-part taxon-name-part-type="species">verloreni</tp:taxon-name-part></tp:taxon-name></italic> sp. n.). Vertebrae counts for the holotype are given in a separate column in Table <xref ref-type="table" rid="T4">4</xref>. Total number of vertebrae in 47- specimens investigated in the present study ranged from 34–37: 34 (<italic>n</italic>=1), 35 (<italic>n</italic>=3), 36 (<italic>n</italic>=31) or 37 (<italic>n</italic>=12) comprising 18–21 (mode 19) precaudal, 19–22 (mode 20) pre-anal, 10–13 (mode 11) predorsal and 16–19 (mode 17) caudal vertebrae (Table <xref ref-type="table" rid="T4">4</xref>).</p></tp:treatment-sec><tp:treatment-sec sec-type="Additional information"><title>Additional information.</title><p>SAIAB59813, juveniles (n=68, 13.5–28.4 mm SL) and adults (n=3, 59.3–64.6 mm SL), collected from the Verlorenvlei River, near Grootfontein farm (<named-content xmlns:xlink="http://www.w3.org/1999/xlink" content-type="dwc:verbatimCoordinates" xlink:type="simple">32.39830017 S, 18.47419930 E</named-content>) on 23 January 1999 by R. Bills and <!--PageBreak-->D. Naran using a seine net and D-net. Juveniles and sub-adults of <italic><tp:taxon-name><tp:taxon-name-part taxon-name-part-type="genus">Pseudobarbus</tp:taxon-name-part> <tp:taxon-name-part taxon-name-part-type="species">verloreni</tp:taxon-name-part></tp:taxon-name></italic> have a conspicuous lateral band, while the lateral band is either less prominent or interrupted by linear spots in juveniles and sub-adults of the other double barbeled <italic><tp:taxon-name><tp:taxon-name-part taxon-name-part-type="genus">Pseudobarbus</tp:taxon-name-part></tp:taxon-name></italic> species. The new species has three rows of pharyngeal teeth, teeth pattern 2.3.5–5.3.2 (observed in 3 adults; SAIAB59813); teeth with asymmetrical crowns and hooked at their tips. <italic><tp:taxon-name><tp:taxon-name-part taxon-name-part-type="genus">Pseudobarbus</tp:taxon-name-part> <tp:taxon-name-part taxon-name-part-type="species">verloreni</tp:taxon-name-part></tp:taxon-name></italic> sp. n. has the longest intestine relative to standard length compared to all the <italic><tp:taxon-name><tp:taxon-name-part taxon-name-part-type="genus">Pseudobarbus</tp:taxon-name-part></tp:taxon-name></italic> species (<xref ref-type="bibr" rid="B18">Skelton 1988</xref>: Figure 25Bc).</p></tp:treatment-sec><tp:treatment-sec sec-type="Comparisons"><title>Comparisons.</title><p><italic><tp:taxon-name><tp:taxon-name-part taxon-name-part-type="genus">Pseudobarbus</tp:taxon-name-part> <tp:taxon-name-part taxon-name-part-type="species">verloreni</tp:taxon-name-part></tp:taxon-name></italic> sp. n. is distinguished from all other species of <italic><tp:taxon-name><tp:taxon-name-part taxon-name-part-type="genus">Pseudobarbus</tp:taxon-name-part></tp:taxon-name></italic> (except <italic><tp:taxon-name><tp:taxon-name-part taxon-name-part-type="genus">Pseudobarbus</tp:taxon-name-part> <tp:taxon-name-part taxon-name-part-type="species">skeltoni</tp:taxon-name-part></tp:taxon-name></italic>, <italic><tp:taxon-name><tp:taxon-name-part taxon-name-part-type="genus">Pseudobarbus</tp:taxon-name-part> <tp:taxon-name-part taxon-name-part-type="species">burchelli</tp:taxon-name-part></tp:taxon-name></italic> and <italic><tp:taxon-name><tp:taxon-name-part taxon-name-part-type="genus">Pseudobarbus</tp:taxon-name-part> <tp:taxon-name-part taxon-name-part-type="species">burgi</tp:taxon-name-part></tp:taxon-name></italic>) by the presence of two pairs of oral barbels. The new species is distinguished from <italic><tp:taxon-name><tp:taxon-name-part taxon-name-part-type="genus">Pseudobarbus</tp:taxon-name-part> <tp:taxon-name-part taxon-name-part-type="species">skeltoni</tp:taxon-name-part></tp:taxon-name></italic>, <italic><tp:taxon-name><tp:taxon-name-part taxon-name-part-type="genus">Pseudobarbus</tp:taxon-name-part> <tp:taxon-name-part taxon-name-part-type="species">burchelli</tp:taxon-name-part></tp:taxon-name></italic> and <italic><tp:taxon-name><tp:taxon-name-part taxon-name-part-type="genus">Pseudobarbus</tp:taxon-name-part> <tp:taxon-name-part taxon-name-part-type="species">burgi</tp:taxon-name-part></tp:taxon-name></italic> by having a deeper body relative to standard length, smaller anterior barbels and shorter snout relative to head length (Table <xref ref-type="table" rid="T4">4</xref>). The new species is distinguished from <italic><tp:taxon-name><tp:taxon-name-part taxon-name-part-type="genus">Pseudobarbus</tp:taxon-name-part> <tp:taxon-name-part taxon-name-part-type="species">skeltoni</tp:taxon-name-part></tp:taxon-name></italic> by having a sub-terminal mouth (versus terminal in adults of the latter species) and a smaller head relative to standard length (Table <xref ref-type="table" rid="T4">4</xref>). <italic><tp:taxon-name><tp:taxon-name-part taxon-name-part-type="genus">Pseudobarbus</tp:taxon-name-part> <tp:taxon-name-part taxon-name-part-type="species">verloreni</tp:taxon-name-part></tp:taxon-name></italic> is distinguished from <italic><tp:taxon-name><tp:taxon-name-part taxon-name-part-type="genus">Pseudobarbus</tp:taxon-name-part> <tp:taxon-name-part taxon-name-part-type="species">burchelli</tp:taxon-name-part></tp:taxon-name></italic> and <italic><tp:taxon-name><tp:taxon-name-part taxon-name-part-type="genus">Pseudobarbus</tp:taxon-name-part> <tp:taxon-name-part taxon-name-part-type="species">skeltoni</tp:taxon-name-part></tp:taxon-name></italic> by a deeper head, wider distance between the eyes (inter-orbit), larger eye relative to head length, shorter posterior barbel relative to head length, wider post-orbit distance, shallower caudal peduncle and generally fewer scales along the lateral line. <italic><tp:taxon-name><tp:taxon-name-part taxon-name-part-type="genus">Pseudobarbus</tp:taxon-name-part> <tp:taxon-name-part taxon-name-part-type="species">verloreni</tp:taxon-name-part></tp:taxon-name></italic> is distinguished from <italic><tp:taxon-name><tp:taxon-name-part taxon-name-part-type="genus">Pseudobarbus</tp:taxon-name-part> <tp:taxon-name-part taxon-name-part-type="species">burchelli</tp:taxon-name-part></tp:taxon-name></italic> and <italic><tp:taxon-name><tp:taxon-name-part taxon-name-part-type="genus">Pseudobarbus</tp:taxon-name-part> <tp:taxon-name-part taxon-name-part-type="species">burgi</tp:taxon-name-part></tp:taxon-name></italic> by lack of cartilaginous fig on lower lip and having unretracted lips. The new species is distinguished from <italic><tp:taxon-name><tp:taxon-name-part taxon-name-part-type="genus">Pseudobarbus</tp:taxon-name-part> <tp:taxon-name-part taxon-name-part-type="species">burgi</tp:taxon-name-part></tp:taxon-name></italic> by its longer head, longer pre-dorsal length, shorter caudal peduncle and larger eye (Table <xref ref-type="table" rid="T4">4</xref>).</p></tp:treatment-sec><tp:treatment-sec sec-type="Reproduction"><title>Reproduction.</title><p>Unknown, but spawning possibly occurs around October-December, based on the general patterns of congeners.</p></tp:treatment-sec><tp:treatment-sec sec-type="Distribution and habitat"><title>Distribution and habitat.</title><p><italic><tp:taxon-name><tp:taxon-name-part taxon-name-part-type="genus">Pseudobarbus</tp:taxon-name-part> <tp:taxon-name-part taxon-name-part-type="species">verloreni</tp:taxon-name-part></tp:taxon-name></italic> is a lowland species that is restricted to the Verlorenvlei River system on the west coast of South Africa (Figure <xref ref-type="fig" rid="F5">5</xref>). The morphological features of two juvenile specimens of <italic><tp:taxon-name><tp:taxon-name-part taxon-name-part-type="genus">Pseudobarbus</tp:taxon-name-part></tp:taxon-name></italic> collected from the Langvlei River by Thorne and Cambray in 1986 (SAIAB 130464) are consistent with juveniles of the new species, and are thus assigned to <italic><tp:taxon-name><tp:taxon-name-part taxon-name-part-type="genus">Pseudobarbus</tp:taxon-name-part> <tp:taxon-name-part taxon-name-part-type="species">verloreni</tp:taxon-name-part></tp:taxon-name></italic>. The Langvlei River population is likely to have been extirpated, as no specimens of <italic><tp:taxon-name><tp:taxon-name-part taxon-name-part-type="genus">Pseudobarbus</tp:taxon-name-part></tp:taxon-name></italic> have been collected during more recent surveys (2001–2012). The major impact on this river is excessive water extraction that causes the river to dry up completely during the dry season. The Verlorenvlei River system has a gentle gradient and slow to moderate flow for much of the year. The water is highly turbid during the rain season (winter months) when water volume and flow velocity is high, but it becomes less turbid during low flow periods. Most sections of the river system recede into a series of isolated pools during the dry season, especially during late summer and autumn. The bottom substratum is predominantly sand, silt and mud. This is in contrast with the majority of the streams in the CFR that are associated with the Cape Fold Mountains with steeper gradients, clear water, moderate to fast flow throughout the year and rocky substratum. The species was possibly widespread throughout the Verlorenvlei and Langvlei River systems in the past, but numbers likely declined during the last century due to predation and competition from introduced fish species and habitat degradation (see below).</p><fig id="F5" position="float" orientation="portrait"><label>Figure 5.</label><caption><p>Map of a part of the west coast of South Africa. The map shows the likely present distribution of <italic><tp:taxon-name><tp:taxon-name-part taxon-name-part-type="genus">Pseudobarbus</tp:taxon-name-part> <tp:taxon-name-part taxon-name-part-type="species">verloreni</tp:taxon-name-part></tp:taxon-name></italic> in the Verlorenvlei River system (green line), based on available accurate museum data (green circles; site 1=59813; site 2=SAIAB 59804, 130461 and 186108; site 3=SAIAB 121039, 128824, 186092 and 192542; site 4=SAIAB 130453 and 59808). Also shown is site 5 where the species was collected in the Langvlei River system in 1986 (red circle; site 5=SAIAB 130464), but have not been found in subsequent surveys. The insert map shows the study area in relation to Cape Town, Cape Agulhas (most southern point in Africa) and neighbouring major river systems.</p></caption><graphic xmlns:xlink="http://www.w3.org/1999/xlink" xlink:href="zookeys-453-121-g005.jpg" position="float" orientation="portrait" xlink:type="simple" id="oo_33846.jpg"/></fig><!--PageBreak--></tp:treatment-sec><tp:treatment-sec sec-type="Etymology"><title>Etymology.</title><p>The species is named after the Verlorenvlei River system to which it is now confined.</p></tp:treatment-sec><tp:treatment-sec sec-type="Conservation"><title>Conservation.</title><p>The Verlorenvlei redfin was listed as Endangered during the most recent IUCN assessment by <xref ref-type="bibr" rid="B24">Tweddle et al. (2009)</xref>. The presence of non-native predatory black bass <italic><tp:taxon-name><tp:taxon-name-part taxon-name-part-type="genus">Micropterus</tp:taxon-name-part></tp:taxon-name></italic> spp and potential competitors, banded tilapia <italic><tp:taxon-name><tp:taxon-name-part taxon-name-part-type="genus">Tilapia</tp:taxon-name-part> <tp:taxon-name-part taxon-name-part-type="species">sparrmanii</tp:taxon-name-part></tp:taxon-name></italic>, Mozambique tilapia <italic><tp:taxon-name><tp:taxon-name-part taxon-name-part-type="genus">Oreochromis</tp:taxon-name-part> <tp:taxon-name-part taxon-name-part-type="species">mossambicus</tp:taxon-name-part></tp:taxon-name></italic> and common carp <italic><tp:taxon-name><tp:taxon-name-part taxon-name-part-type="genus">Cyprinus</tp:taxon-name-part> <tp:taxon-name-part taxon-name-part-type="species">carpio</tp:taxon-name-part></tp:taxon-name></italic>, habitat degradation and excessive water withdrawal for agricultural purposes pose the greatest threat to the survival of this species. Protection of critical habitats and establishment of sanctuaries are some of the most immediate conservation measures required to prevent further decline. The effectiveness of current protected areas in conserving <italic><tp:taxon-name><tp:taxon-name-part taxon-name-part-type="genus">Pseudobarbus</tp:taxon-name-part> <tp:taxon-name-part taxon-name-part-type="species">verloreni</tp:taxon-name-part></tp:taxon-name></italic> is limited because they largely encompass upland areas where this species does not occur. Long-term measures to protect and prevent extinction of this species may have to include eradication of alien fishes and the construction of barriers to prevent re-invasion where feasible and restoration of existing habitats to facilitate recovery.</p><!--PageBreak--></tp:treatment-sec><ref-list><ref id="B8"><mixed-citation xmlns:xlink="http://www.w3.org/1999/xlink" xlink:type="simple"><person-group><name name-style="western"><surname>Chakona</surname><given-names>A</given-names></name><name name-style="western"><surname>Swartz</surname><given-names>ER</given-names></name></person-group> (<year>2013</year>) <article-title>A new redfin species, <italic><tp:taxon-name><tp:taxon-name-part taxon-name-part-type="genus">Pseudobarbus</tp:taxon-name-part> <tp:taxon-name-part taxon-name-part-type="species">skeltoni</tp:taxon-name-part></tp:taxon-name></italic> (<tp:taxon-name><tp:taxon-name-part taxon-name-part-type="family">Cyprinidae</tp:taxon-name-part></tp:taxon-name>, <tp:taxon-name><tp:taxon-name-part taxon-name-part-type="subclass">Teleostei</tp:taxon-name-part></tp:taxon-name>), from the Cape Floristic Region, South Africa.</article-title><source>Zootaxa</source><volume>3686</volume>: <fpage>565</fpage>–<lpage>577</lpage>. doi: <ext-link ext-link-type="doi" xlink:href="10.11646/zootaxa.3686.5.5" xlink:type="simple">10.11646/zootaxa.3686.5.5</ext-link></mixed-citation></ref><ref id="B18"><mixed-citation xmlns:xlink="http://www.w3.org/1999/xlink" xlink:type="simple"><person-group><name name-style="western"><surname>Skelton</surname><given-names>PH</given-names></name></person-group> (<year>1988</year>) <article-title>A taxonomic revision of the redfin minnows (<tp:taxon-name><tp:taxon-name-part taxon-name-part-type="class">Pisces</tp:taxon-name-part></tp:taxon-name>, <tp:taxon-name><tp:taxon-name-part taxon-name-part-type="family">Cyprinidae</tp:taxon-name-part></tp:taxon-name>) from southern Africa.</article-title><source>Annals of the Cape Provincial Museum (Natural History)</source><volume>16</volume>: <fpage>201</fpage>–<lpage>307</lpage>.</mixed-citation></ref><ref id="B24"><mixed-citation xmlns:xlink="http://www.w3.org/1999/xlink" xlink:type="simple"><person-group><name name-style="western"><surname>Tweddle</surname><given-names>D</given-names></name><name name-style="western"><surname>Bills</surname><given-names>R</given-names></name><name name-style="western"><surname>Swartz</surname><given-names>E</given-names></name><name name-style="western"><surname>Coetzer</surname><given-names>W</given-names></name><name name-style="western"><surname>Da Costa</surname><given-names>L</given-names></name><name name-style="western"><surname>Engelbrecht</surname><given-names>J</given-names></name><name name-style="western"><surname>Cambray</surname><given-names>J</given-names></name><name name-style="western"><surname>Marshall</surname><given-names>B</given-names></name><name name-style="western"><surname>Impson</surname><given-names>D</given-names></name><name name-style="western"><surname>Skelton</surname><given-names>PH</given-names></name></person-group> (<year>2009</year>) <article-title>The status and distribution of freshwater fishes.</article-title> In: <person-group><name name-style="western"><surname>Darwall</surname><given-names>WRT</given-names></name><name name-style="western"><surname>Smith</surname><given-names>KG</given-names></name><name name-style="western"><surname>Tweddle</surname><given-names>D</given-names></name><name name-style="western"><surname>Skelton</surname><given-names>PH</given-names></name></person-group> (<role>Eds</role>) <source>The Status and Distribution of Freshwater Biodiversity in Southern Africa</source>. <publisher-name>IUCN</publisher-name>, <publisher-loc>Gland, Switzerland</publisher-loc> and <publisher-name>SAIAB</publisher-name>, <publisher-loc>Grahamstown, South Africa</publisher-loc>, <fpage>21</fpage>–<lpage>37</lpage>.</mixed-citation></ref></ref-list></tp:taxon-treatment>
